# Supplementary material for: Transcriptional regulation of the operon encoding stress-responsive ECF sigma factor SigH and its anti-sigma factor RshA, and control of its regulatory network in Corynebacterium glutamicum
Source: BMC Genomics. 2012 Sep 3;13:445. doi: 10.1186/1471-2164-13-445 (PMC3489674; doi:10.1186/1471-2164-13-445)
Supplement: Additional file 2 — Genes differentially transcribed in C. glutamicum ΔrshA compared to C. glutamicum RES167 (reference) sorted by ratio. A comparative microarray hybridization analyses was performed using total RNA isolated from C. glutamicum RES167 [47] and its rshA deletion derivative growing under standard cultivation conditions (30°C) in shaking flasks. The differentially transcribed genes are listed in this table. Altogether, 83 genes in 61 putative transcriptional units were found to be upregulated in the ΔrshA mutant compared to its parental strain and 38 genes were downregulated, only 7 exceeded the chosen threshold m < −1 (fold change 2/0.5). Microsoft Excel. [file 1471-2164-13-445-S2.xls]

## Sheet: RES167_vs_delrshA_new_annotatio
Coding sequence	Gene	predicted function	m value	a value	fold change
cg1212		Putative antibiotic efflux permease, MFS-type	-2.66	8.95	0.16
cg3356		Putative secondary H+/Na+:glutamate/dicarboxylate symporter, dicarboxylate/amino acid:cation symporter (DAACS) family	-2.18	11.9	0.22
cg0830		Putative membrane protein	-1.18	10.12	0.44
cg0876	sigH	RNA polymerase sigma factor, ECF-family	-1.03	10.43	0.49
cg0821		Conserved hypothetical protein	-1.02	11.4	0.49
cg3138		Putative membrane protease subunit, stomatin/prohibitin homolog	-1.02	12.92	0.49
cg0817	kup	Putative secondary K+ uptake permease, K+ uptake permease (KUP) family	-1.01	8.18	0.5
cg3140	tagA1	DNA-3-methyladenine glycosylase I	-0.9	11.09	0.54
cg0810		Conserved hypothetical protein	-0.86	13.6	0.55
cg3139		Conserved hypothetical protein	-0.86	11.76	0.55
cg0470		Conserved secreted protein	-0.84	8.29	0.56
cg0842		Putative DNA helicase	-0.83	9.98	0.56
cg0828		Putative dihydrofolate reductase	-0.81	9.29	0.57
cg0832		ABC-type putative sugar transporter, permease subunit	-0.8	11.16	0.57
cg0820	purE	Phosphoribosylaminoimidazole carboxylase, catalytic subunit	-0.79	10.93	0.58
cg0819		Hypothetical protein	-0.78	9.29	0.58
cg0838		Putative helicase	-0.77	9.33	0.59
cg3129		ABC-type transporter, ATPase subunit	-0.73	8.75	0.6
cg0826		Putative membrane protein	-0.72	11.22	0.61
cg1002		Conserved putative secreted protein	-0.72	7.68	0.61
cg0843		Putative helicase	-0.71	8.88	0.61
cg0825		Putative short chain dehydrogenase related to 3-oxoacyl-(acyl-carrier protein) reductase	-0.7	8.39	0.62
cg1668		Putative membrane protein	-0.7	9.23	0.62
cg0833		Conserved hypothetical protein	-0.69	10.26	0.62
cg0921		Siderophore-interacting protein	-0.69	10.11	0.62
cg2657		Putative membrane protein, putative pseudogen	-0.69	12.37	0.62
cg3127	tctC	citrate uptake transporter, substrate binding protein	-0.69	8.6	0.62
cg0076		Hypothetical protein	-0.68	7.77	0.62
cg0840		Conserved hypothetical protein	-0.67	10.72	0.63
cg0527	glyR	Transcriptional activator of glyA, ArsR-family	-0.66	9.83	0.63
cg0812	dtsR1	Acetyl/propionyl-CoA carboxylase, beta chain	-0.66	13.75	0.63
cg0816	purK	Phosphoribosylaminoimidazole carboxylase, ATPase subunit	-0.66	11.64	0.63
cg0811	dtsR2	Acetyl/propionyl-CoA carboxylase, beta chain	-0.65	14.3	0.64
cg0814	birA	Bifunctional biotin--[acetyl-CoA-carboxylase] synthetase/biotin operon repressor	-0.65	11.43	0.64
cg0839		Hypothetical protein	-0.65	9.44	0.64
cg2069	psp1	Putative secreted protein	-0.65	8.74	0.64
cg0411		Putative membrane protein	-0.61	8.36	0.66
cg0768		ABC-type putative iron-siderophore transporter, ATPase subunit	-0.6	9.87	0.66
cg1464		Putative transcriptional regulator, HTH_3-family	0.6	9.38	1.52
cg1795	uvrC	Excinuclease subunit C	0.61	9.35	1.53
cg0998		Trypsin-like serine protease	0.62	9.9	1.54
cg1410	rbsR	Transcriptional repressor of the ribose importer RbsACBD, LacI-family	0.62	8.62	1.54
cg0699	guaB2	IMP dehydrogenase	0.64	12.29	1.56
cg2184		ABC-type putative dipeptide/oligopeptide transporter, ATPase subunit	0.64	13.2	1.56
cg3077		Putative membrane protein	0.64	9.03	1.56
cg2645	clpP1	Endopeptidase Clp, proteolytic subunit	0.65	13.02	1.57
cg3079	clpB	Putative ATP-dependent protease (heat shock protein)	0.65	11.57	1.57
cg1375		Putative thioredoxin	0.66	12.25	1.58
cg2206	ispG	4-hydroxy-3-methylbut-2-en-1-yl diphosphate synthase	0.66	12.04	1.58
cg2546		Putative secondary C4-dicarboxylate transporter, tripartite ATP-independent transporter (TRAP-T) family	0.66	8.87	1.58
cg2514		Conserved hypothetical protein	0.67	12.54	1.59
cg1553	qor2	quinone oxidoreductase involve in disulfide stress response	0.68	9.93	1.6
cg1482		Putative Zn-dependent hydrolase	0.69	8.96	1.61
cg1686		Putative transcriptional regulatory protein	0.69	10.53	1.61
cg0228		Two-component system, sensory histidine kinase, putative pseudogene	0.72	10.08	1.65
cg1412	rbsC	ABC-type ribose transporter, permease subunit (TC 3.A.1.2.1)	0.72	9.31	1.65
cg1778	zwf	Glucose-6-phosphate 1-dehydrogenase	0.72	11.73	1.65
cg0043		ABC-type putative manganese/zinc transporter, ATPase subunit	0.72	7.15	1.65
cg0380		Hypothetical protein	0.74	9.32	1.67
cg2434		Putative monooxygenase, luciferase	0.75	9.64	1.68
cg2644	clpP2	Endopeptidase Clp, proteolytic subunit	0.75	13.02	1.68
cg2183		ABC-type putative dipeptide/oligopeptide transporter, permease subunit	0.77	13.27	1.71
cg2560	aceA	Isocitrate lyase	0.78	12.42	1.72
cg1139		Allophanate hydrolase subunit 2	0.81	9.47	1.75
cg1708		Conserved hypothetical protein	0.81	11.92	1.75
cg1765	sufR	Transcriptional repressor of suf operon	0.81	14.54	1.75
cg1128		Hypothetical protein, similar to ribosomal protein S2	0.84	11.86	1.79
cg2181		ABC-type putative dipeptide/oligopeptide transporter, substrate-binding lipoprotein	0.85	14.75	1.8
cg2665		Hypothetical protein	0.86	10.47	1.82
cg0498	hemC	Porphobilinogen deaminase	0.88	11.18	1.84
cg1413	rbsB	ABC-type ribose transporter, substrate-binding lipoprotein (TC 3.A.1.2.1)	0.89	9.41	1.85
cg2515	dnaJ2	Chaperone, contain C-terminal Zn-finger domain	0.89	11.73	1.85
cg1780	pgl	6-Phosphogluconolactonase	0.9	11.84	1.87
cg2636	catA	Catechol 1,2-dioxygenase	0.91	10.95	1.88
cg0185		Putative glyoxalase	0.93	11.45	1.91
cg0186		Putative methylated-DNA--protein-cysteine methyltransferase	0.93	10.97	1.91
cg1411	rbsA	ABC-type ribose transporter, ATPase subunit (TC 3.A.1.2.1)	0.94	9.33	1.92
cg0184		Conserved hypothetical protein	0.96	10.23	1.95
cg3078		Hypothetical protein	0.98	10.97	1.97
cg2762	murI	Glutamate racemase	1.02	10.24	2.03
cg1779	opcA	Glucose-6-phosphate 1-dehydrogenase subunit	1.04	11.78	2.06
cg0497	hemA	Glutamyl-tRNA reductase	1.05	11.27	2.07
cg1797	ribH	Riboflavin synthase, beta chain	1.07	11.76	2.1
cg1687		Putative transcriptional regulatory protein	1.09	10.42	2.13
cg1281		ABC-type putative multidrug transporter, ATPase and permease subunit	1.11	9.35	2.16
cg2835		Putative acetyltransferase	1.12	12.43	2.17
cg1798	ribA	Putative GTP cyclohydrolase II/3,4-dihydroxy-2-butanone-4-phosphatesynthase	1.15	11.05	2.22
cg1560	uvrA	Excinuclease ABC, ATPase subunit A	1.16	10.88	2.23
cg2214		Putative Fe-S-cluster redox enzyme	1.18	10.94	2.27
cg3424	cwlM	N-Acetylmuramoyl-L-alanine amidase	1.22	12.22	2.33
cg1282		Conserved hypothetical protein	1.23	11.67	2.35
cg2127		Hypothetical protein	1.23	11.42	2.35
cg2247		Hypothetical protein	1.27	11.79	2.41
cg1127	mca	Putative mycothiol S-conjugate amidase	1.3	11.63	2.46
cg1689	pup	prokaryotic ubiquitin-like protein	1.31	12.04	2.48
cg3344		Putative nitroreductase	1.41	9.28	2.66
cg2661		Putative dithiol-disulfide isomerase involved in polyketide biosynthesis	1.42	12.95	2.68
cg1688	pafA2	Putative proteasome component	1.44	11.8	2.71
cg1799	ribC	Riboflavin synthase, alpha chain	1.45	10.68	2.73
cg2411		Conserved hypothetical protein, HesB/YadR/YfhF family	1.49	12.31	2.81
cg0378		Putative phage-associated protein	1.55	10.98	2.93
cg3423	trxC	Thioredoxin	1.57	12.96	2.97
cg2423	lipA	Lipoyl synthetase	1.74	13.62	3.34
cg3422	trxB	Thioredoxin reductase	1.82	12.3	3.53
cg2078		Peptide methionine sulfoxide reductase	1.85	12.39	3.61
cg0614		Hypothetical protein	1.89	9.98	3.71
cg0616	fdhD	Putative formate dehydrogenase, FdhD-family	1.89	10.53	3.71
cg1397	trmU	tRNA (5-methylaminomethyl-2-thiouridylate)-methyltransferase	1.89	11.9	3.71
cg3299	trxB1	Thioredoxin (TRX)	1.9	12.74	3.73
cg1398		Conserved hypothetical protein	1.92	9.91	3.78
cg1555	uvrD3	DNA/RNA helicase, superfamily I	1.92	9.18	3.78
cg1432	ilvD	Dihydroxy-acid dehydratase	1.94	12.65	3.84
cg1288		Putative multidrug efflux permease, MFS-type	1.98	8.26	3.94
cg0617		Hypothetical protein	2.07	10.77	4.2
cg1709	mshC	Putative 1-D-myo-inosityl-2-amino-2-deoxy-alpha-D-glucopyranoside--L-cysteine ligase	2.16	11.7	4.47
cg2194	mtr	Putative NADPH-dependent mycothiol reductase	2.3	10.55	4.92
cg2106		Conserved hypothetical protein	2.63	11.46	6.19
cg2810		Putative secondary H+/Na+:glutamate/dicarboxylate symporter, dicarboxylate/amino acid:cation symporter (DAACS) family	2.66	10.31	6.32
cg3407		Putative membrane protein	2.68	11.33	6.41
cg3236	msrA	Protein-methionine-S-oxide reductase	2.72	11.33	6.59
cg2838		Putative dithiol-disulfide isomerase	3.55	11.02	11.71
cg2538		Alkanal monooxygenase (FMN-linked)	3.62	11.81	12.3
cg3405		NADPH:quinone reductase Zn-dependent oxidoreductase	3.73	11.22	13.27
